# Supplementary material for: Inter-facility characterization of bacteria in seafood processing plants: Exploring potential reservoirs of spoilage organisms and the resistome
Source: Heliyon. 2024 Jun 30;10(13):e33866. doi: 10.1016/j.heliyon.2024.e33866 (PMC11283002; doi:10.1016/j.heliyon.2024.e33866)
Supplement: Multimedia component 2 [file mmc2.xlsx]

## Sheet: Sheet1
Type_of_industry	Gadidae fish processing	Gadidae fish processing	Salmonidae fish processing	Salmonidae fish processing	Gadidae fish processing	Salmonidae fish processing
Cleaning_compound	TK-930N: CAS# 1310-73-2, CAS# 68439-57-6, CAS# 308062-28-4; TK-OXOGEL: CAS# 1310-73-2, CAS#7681-52-9, CAS# 308062-28-4	Jet FOAM: CAS# 1310-73-2, CAS# 112-34-5; CLORFOAM: CAS# 1310-73-2; BRIO CLOR: CAS# 1310-73-2, CAS# 7681-52-9; SOLEX: CAS#67-63-0, CAS#111-76-2, CAS# 1336-21-6; BIONET CAS# 111-76-2, CAS# 68439-46-3, CAS# 67-63-0	FPC JECTOR: CAS# 1310-73-2 , CAS# 112-34-5, CAS# 61789-40-0, CAS# 64-02-8, CAS#: 51981-21-6; CHLOROCLEAN: CAS# 1310-58-3, CAS#7681-52-9; NN: CAS# 6834-92-0	Jet FOAM: CAS# 1310-73-2, CAS# 112-34-5, CLORFOAM: CAS# 1310-73-2; DESIN JET: CAS# 7664-38-2, CAS# 111-76-2, CAS# 27176-87-0; FPC JECTOR: CAS# 1310-73-2 , CAS# 112-34-5, CAS# 61789-40-0, CAS# 64-02-8, CAS#: 51981-21-6	Fantur77: CAS# 1310-58-3, CAS# 7681-52-9, CAS# 68955-55-5; Relavit W10: CAS# 1310-58-3, CAS# 111-76-2, CAS# 10213-79-3, CAS# 68411-30-3	SÝRUSÁPA Nr. 1: CAS# 7664-38-2, CAS# 68439-46-3; TK-17: CAS# 1310-73-2, CAS# 7681-52-9, CAS# 1312-76-1, CAS# 308062-28-4; TK-145: CAS#: 1310-73-2, CAS# 68515-73-1, CAS# 68439-57-6
Disinfectant_compounds	Distan45: CAS# 2372-82-9; SODIUM HYPOCHLORITE: CAS# 7681-52-9, CAS# 1310-73-2; Soft Care Des E H5: CAS# 64-17-5, CAS# 67-63-0, CAS# 56-81-5; Soft Care Med H5: CAS# 67-63-0, CAS# 71-23-8, CAS# 56-81-5	BACTER100: CAS#2372-82-9, CAS#64-02-8; BACTORAM500: CAS#2372-82-9, CAS#64-02-8, CAS 111-76-2	GermFREE FAB: CAS# 51981-21-6, CAS# 63449-41-2, CAS# 7320-34-5, EINECE# 931-296-8; BACTER100: CAS#2372-82-9, CAS#64-02-8	BACTORAM500: CAS#2372-82-9, CAS#64-02-8, CAS# 111-76-2	Alfaquat 30.000ppm: CAS# 68424-85-1, CAS# 7173-51-5, CAS# 67-63-0	SANTOXSAN: CAS# 7722-84-1, CAS# 64-19-7, CAS# 79-21-0
