# Supplementary material for: Inter-facility characterization of bacteria in seafood processing plants: Exploring potential reservoirs of spoilage organisms and the resistome
Source: Heliyon. 2024 Jun 30;10(13):e33866. doi: 10.1016/j.heliyon.2024.e33866 (PMC11283002; doi:10.1016/j.heliyon.2024.e33866)
Supplement: Multimedia component 3 [file mmc3.xlsx]

## Sheet: Hoja1
Sample	R1 raw	Sum of raw R1+R2	R1 after Trim filtering	Unpaired	% Reads preserved after Trim filtering	R1 after bowtie	R2 after bowtie	sum of R1+R2 after bowtie	%_reads lost in total
=================================================================================================================================================================
S1-01	116864644	233729288	114369453	836433	97.86	111362637	111362637	222725274	4.70802
S1-02	12945987	25891974	11613012	773384	89.7	6210778	6210778	12421556	52.0255
S1-03	12612110	25224220	12440987	51098	98.64	12344690	12344690	24689380	2.12034
S1-04	23085828	46171656	20179997	719227	87.41	15000083	15000083	30000166	35.0247
S1-09	13037673	26075346	12955706	53747	99.37	12837327	12837327	25674654	1.53667
S1-10	1359893	2719786	1295324	58284	95.25	884682	884682	1769364	34.9447
S1-16	34050091	68100182	28867982	3258316	84.78	7882161	7882161	15764322	76.8513
S1-17	10027918	20055836	8403426	942944	83.8	1812227	1812227	3624454	81.9282
S1-18	6017495	12034990	5168912	595142	85.9	145681	145681	291362	97.579
S1-19	12647310	25294620	10816383	1410063	85.52	605667	605667	1211334	95.2111
S1-39	5445994	10891988	4656156	221100	85.5	3420831	3420831	6841662	37.1863
S1-41	26419266	52838532	24496351	1202589	92.72	17379751	17379751	34759502	34.2156
S1-42	16343383	32686766	15762409	584224	96.45	12623303	12623303	25246606	22.762
S2-01	33037272	66074544	32015054	142571	96.91	31817813	31817813	63635626	3.69116
S2-02	6268336	12536672	6159847	117597	98.27	5472080	5472080	10944160	12.7028
S2-03	20199267	40398534	18582279	1402679	91.99	10194985	10194985	20389970	49.5279
S2-04	9472810	18945620	9196940	94947	97.09	8753609	8753609	17507218	7.59227
S2-09	32124997	64249994	31756613	133230	98.85	31603749	31603749	63207498	1.62256
S2-16	22611529	45223058	20022319	1599249	88.55	10247564	10247564	20495128	54.6799
S2-17	20248093	40496186	18530000	983148	91.51	12820937	12820937	25641874	36.6808
S2-18	16682459	33364918	14269193	2243104	85.53	504008	504008	1008016	96.9788
S2-19	22047783	44095566	18655204	2800601	84.61	612445	612445	1224890	97.2222
S2-39	9366676	18733352	8605824	437328	91.88	5661993	5661993	11323986	39.5517
S2-41	17197161	34394322	14750171	2200798	85.77	389948	389948	779896	97.7325
S2-42	21917465	43834930	19724640	966916	90	13573622	13573622	27147244	38.0694
S3-01	110128	220256	96910	2128	88	48675	48675	97350	55.8014
S3-02	9869876	19739752	8766609	389949	88.82	3523119	3523119	7046238	64.3043
S3-03	7092584	14185168	6812393	57550	96.05	6593149	6593149	13186298	7.04165
S3-04	10101946	20203892	9834367	162632	97.35	9214820	9214820	18429640	8.78173
S3-10	16029505	32059010	15690365	105705	97.88	15297626	15297626	30595252	4.56582
S3-16	11787679	23575358	10190549	666870	86.45	159525	159525	319050	98.6467
S3-17	9958415	19916830	8669822	578639	87.06	129492	129492	258984	98.6997
S3-18	7755608	15511216	6670499	359605	86.01	195795	195795	391590	97.4754
S3-19	5322333	10644666	4759290	240743	89.42	496199	496199	992398	90.677
S3-39	14693599	29387198	13673916	515267	93.06	6671353	6671353	13342706	54.5969
S3-42	14600082	29200164	12746026	454942	87.3	6407165	6407165	12814330	56.1156
S4-01	41607015	83214030	39684504	1618658	95.38	37563681	37563681	75127362	9.71791
S4-02	19994581	39989162	19554928	74959	97.8	19511928	19511928	39023856	2.41392
S4-03	13719917	27439834	12638011	629764	92.11	10033259	10033259	20066518	26.8708
S4-04	9165976	18331952	8253541	684850	90.05	5076699	5076699	10153398	44.6137
S4-09	10914270	21828540	10860880	48564	99.51	10817003	10817003	21634006	0.891191
S4-16	7721299	15442598	6657820	614882	86.23	2657411	2657411	5314822	65.5834
S4-17	12707256	25414512	10697374	1091839	84.18	3804102	3804102	7608204	70.0635
S4-18	14494602	28989204	12128593	1607474	83.68	593725	593725	1187450	95.9038
S4-19	32895685	65791370	26857771	3750581	81.65	1707378	1707378	3414756	94.8097
S4-39	21392267	42784534	20126006	657458	94.08	19501272	19501272	39002544	8.83962
S4-42	15509141	31018282	14155054	741816	91.27	12356513	12356513	24713026	20.3275
S5-01	14921201	29842402	14335054	62666	96.07	14293730	14293730	28587460	4.20523
S5-02	18527437	37054874	18064852	76206	97.5	17809050	17809050	35618100	3.87742
S5-03	10439708	20879416	10000147	49472	95.79	9720278	9720278	19440556	6.89128
S5-04	10816319	21632638	10567454	56702	97.7	10127281	10127281	20254562	6.37036
S5-09	13971225	27942450	13614097	92686	97.44	12803160	12803160	25606320	8.36051
S5-10	5764885	11529770	5735089	29254	99.48	5545645	5545645	11091290	3.80302
S5-16	41906757	83813514	38237176	2251001	91.24	2895800	2895800	5791600	93.0899
S5-17	18104295	36208590	16430077	969626	90.75	1208426	1208426	2416852	93.3252
S5-18	31485582	62971164	28531517	1771954	90.62	716101	716101	1432202	97.7256
S5-19	19167963	38335926	17997306	1166754	93.89	1396025	1396025	2792050	92.7169
S5-39	21668227	43336454	21155275	106786	97.63	20770504	20770504	41541008	4.14304
S5-41	21140243	42280486	20195810	510640	95.53	12360806	12360806	24721612	41.5295
S5-42	12579754	25159508	11825456	339152	94	6784498	6784498	13568996	46.0681
S6-01	28130466	56260932	27701622	118235	98.48	27632026	27632026	55264052	1.77189
S6-03	32780699	65561398	31266341	721733	95.38	22456769	22456769	44913538	31.4939
S6-04	13121899	26243798	12315645	380280	93.86	7408660	7408660	14817320	43.5397
S6-16	13549555	27099110	12261606	812281	90.49	170122	170122	340244	98.7444
S6-17	50829099	101658198	45112855	3002380	88.75	661240	661240	1322480	98.6991
S6-18	9585471	19170942	8611462	497416	89.84	109014	109014	218028	98.8627
S6-19	58682457	117364914	52211896	3161712	88.97	702591	702591	1405182	98.8027
S6-39	18706876	37413752	16752016	1044978	89.55	225059	225059	450118	98.7969
S6-41	13800774	27601548	13652411	62350	98.92	13509884	13509884	27019768	2.10778
S6-42	2473540	4947080	2199179	50183	88.91	1526491	1526491	3052982	38.2872
Total	1311629636	2623259272	1211593753	56218041	6437.99	697355620	697355620	1394711240	3302.1
Average	1.87376e+07	3.74751e+07	1.73085e+07	803115	91.9713	9.96222e+06	9.96222e+06	1.99244e+07	47.1728
Min	110128	220256	96910	2128	81.65	48675	48675	97350	0.891191
Max	116864644	233729288	114369453	3750581	99.51	111362637	111362637	222725274	98.8627
